# Supplementary material for: MiR-485-3p and miR-485-5p suppress breast cancer cell metastasis by inhibiting PGC-1α expression
Source: Cell Death Dis. 2016 Mar 24;7(3):e2159–. doi: 10.1038/cddis.2016.27 (PMC4823935; doi:10.1038/cddis.2016.27)
Supplement: Supplementary Table 1 [file cddis201627x5.xlsx]

## Sheet: Clinical samples
Patient No	miR-485-3p	miR-485-5p
1	0.8421	0.2547
2	0.3759	0.3683
3	0.3449	0.2829
4	0.4986	0.1566
5	0.4312	0.0823
6	0.2065	0.1986
7	0.6905	0.4517
8	0.629	0.5486
9	0.0643	0.163
10	0.4278	0.2584
11	0.7188	0.2578
12	0.4199	0.4489
13	0.6418	0.1336
14	0.1202	0.3713
15	0.251	0.5222
16	0.4437	0.5934
17	0.8789	0.0168
18	0.3743	0.4684
19	0.4101	0.6638
20	0.674	0.6278
21	1.2773	0.3619
22	1.0674	0.972
23	0.4693	1.0832
24	0.8463	0.9289
25	0.5867	0.843
26	0.7975	0.8533
27	1.4048	0.874
28	0.6605	0.3821
29	0.6109	0.5919
30	1.2763	1.0915
